# Supplementary material for: Influences on NHS Health Check behaviours: a systematic review
Source: BMC Public Health. 2020 Sep 17;20:1359. doi: 10.1186/s12889-020-09365-2 (PMC7495879; doi:10.1186/s12889-020-09365-2)
Supplement: Supplementary file 6 — Additional file 6:. MMAT study quality. [file 12889_2020_9365_MOESM6_ESM.xlsx]

## Sheet: Sheet1
	SCREENING QUESTIONS		1. QUALITATIVE STUDIES					3. NON-RANDOMIZED STUDIES					4. QUANTITATIVE DESCRIPTIVE STUDIES					5. MIXED METHODS STUDIES
Citation	S1. Are there clear research questions?	S2. Do the collected data allow to address the research questions?	1.1. Is the qualitative approach appropriate to answer the research question?	1.2. Are the qualitative data collection methods adequate to address the research question?	1.3. Are the findings adequately derived from the data?	1.4. Is the interpretation of results sufficiently substantiated by data?	1.5. Is there coherence between qualitative data sources, collection, analysis and interpretation?	3.1. Are the participants representative of the target population?	3.2. Are measurements appropriate regarding both the outcome and intervention (or exposure)?	3.3. Are there complete outcome data?	3.4. Are the confounders accounted for in the design and analysis?	3.5. During the study period, is the intervention administered (or exposure occurred) as intended?	4.1. Is the sampling strategy relevant to address the research question?	4.2. Is the sample representative of the target population?	4.3. Are the measurements appropriate?	4.4. Is the risk of nonresponse bias low?	4.5. Is the statistical analysis appropriate to answer the research question?	5.1. Is there an adequate rationale for using a mixed methods design to address the research question?	5.2. Are the different components of the study effectively integrated to answer the research question?	5.3. Are the outputs of the integration of qualitative and quantitative components adequately interpreted?	5.4. Are divergences and inconsistencies between quantitative and qualitative results adequately addressed?	5.5. Do the different components of the study adhere to the quality criteria of each tradition of the methods involved?
Primary care
Alageel et al. 2018 (19)	Yes	Yes	Yes	Yes	Yes	Yes	Yes
Baker et al. 2014 (20)	Yes	Yes																Yes	Yes	Yes	Can't tell	Yes
Boase et al. 2012 (21)	Yes	Yes	Yes	Yes	Yes	Yes	Yes
Chatterjee et al. 2017 (22)	Yes	Yes											Yes	Yes	Yes	Can't tell	Yes
Cook et al. 2016 (23)	Yes	Yes											Yes	Yes	Yes	Yes	Yes
Dalton et al. 2011 (24)	Yes	Yes											Yes	Yes	Yes	Yes	Yes
Ellis et al. 2015 (25)	Yes	Yes																Yes	Yes	Yes	Can't tell	Yes
Greaves et al. 2015 (26)	Yes	Yes											Yes	Yes	Yes	Can't tell	Yes
Honey et al. 2013 (27)	Yes	Yes											Yes	Can't tell	Yes	Can't tell	Yes
Honey et al. 2015 (28)	Yes	Yes	Yes	Can't tell	Yes	Yes	Can't tell
Ismail et al. 2016 (29)	Yes	Yes	Yes	Can't tell	Can't tell	Yes	Yes
Ismail et al. 2015 (30)	Yes	Yes	Yes	Yes	Can't tell	Yes	Can't tell
Jenkinson et al. 2015 (31)	Yes	Yes	Yes	Can't tell	Yes	Yes	Yes
Kirby et al. 2009 (32)	Yes	Yes																Yes	Yes	Yes	Yes	Yes
Krska et al. 2016 (33)	Yes	Yes											Yes	No	Yes	Yes	Yes
Krska et al. 2016 (34)	Yes	Yes											Yes	Cant' tell	Yes	Yes	Yes
McDermott et al. 2016 (35)	Yes	Yes											Yes	Yes	Yes	Yes	Yes
McNaughton et al. 2015 (36)	Yes	Yes	Yes	Yes	Can't tell	Yes	Yes
Murray et al. 2014 (37)	Yes	Yes											Yes	Yes	Can't tell	Can't tell	Yes
Riley et al. 2016 (38)	Yes	Yes	Yes	Can't tell	Yes	Yes	Can't tell
Riley et al. 2018 (39)	Yes	Yes	Yes	Can't tell	Yes	Can't tell	Yes
Robson et al. 2017 (40)	Yes	Yes						Yes	Yes	Can't tell	Yes	Yes
Burgess et al. 2015 (41)	Yes	Yes	Yes	Yes	Yes	Yes	Yes
Chipchase et al. 2013 (42)	Yes	Yes	Yes	Can't tell	Can't tell	Yes	Can't tell
Shaw et al. 2016 (43)	Yes	Yes	Yes	Can't tell	Yes	Yes	Yes
Shaw et al. 2015 (44)	Yes	Yes	Yes	Can't tell	Yes	Yes	Yes
Attwood et al. 2016 (45)	Yes	Yes											Can't tell	Can't tell	Yes	Yes	Yes
Artac et al. 2013 (46)	Yes	Yes											Yes	Can't tell	Yes	Yes	Yes
Primary and community care
Usher-Smith et al. 2017 (47)	Yes	Yes											Yes	Yes	Yes	Yes	Yes
Mills et al. 2017 (48)	Yes	Yes																Yes	Yes	Yes	Yes	Yes
Community care
Mason et al. 2018 (49)	Yes	Yes											Yes	Yes	Yes	Yes	Yes
McNaughton et al. 2011 (50)	Yes	Yes	Yes	Can't tell	Yes	Yes	Yes
Penn et al. 2018 (51)	Yes	Yes	Yes	Yes	Yes	Yes	Yes
Perry et al. 2016 (52)	Yes	Yes	Can't tell	Yes	Yes	Yes	Yes
Roberts et al. 2016 (53)	Yes	Yes											Yes	Yes	Yes	Yes	Yes
Taylor et al. 2012 (54)	Yes	Yes																Can't tell	Yes	Yes	Yes	Yes
Visram et al. 2015 (55)	Yes	Yes																Yes	Yes	Yes	Yes	Yes
